# Supplementary material for: Neuroscience Education Begins With Good Science: Communication About Phineas Gage (1823–1860), One of Neurology’s Most-Famous Patients, in Scientific Articles
Source: Front Hum Neurosci. 2022 Apr 28;16:734174. doi: 10.3389/fnhum.2022.734174 (PMC9096075; doi:10.3389/fnhum.2022.734174)
Supplement: Supplementary file 1 [file Table_1.xlsx]

## Sheet: Supplementary Table
First Author	Year	Pers. C.	P.-like	Alt	Rec	Quote
Damasio	1994	x	x			“…he had become irreverent and capricious. His respect for the social conventions by which he once abided had vanished. His abundant profanity offended those around him. Perhaps most troubling, he had taken leave of his sense of responsibility. He could not be trusted to honor his commitments.” (p. 1102)
Barker	1995					(historical overview)
Dimitrov	1999	x	x			“…gross impairment in his social competence, social decision making and social conduct. MGS also demonstrated diminished sensitivity to socially relevant stimuli and situational nuances, impairment in sexual behavior, lost sense of responsibility, and disinhibition.” (only abstract available)
Neylan	1999					(historical overview)
Cato	2004	x	x			“He is fitful, irreverent, indulging at times in the grossest profanity (which was not previously his custom), manifesting but little deference for his fellows, impatient of restraint or advice when it conflicts with his desires.” (p. 453, quoting Harlow, 1848)
Ratiu	2004	x			x	“However, accounts of Gage’s behavior and psychic functions following his trauma are few and sketchy, and appear inconsistent with his subsequent employment as a coach driver in Chile (Macmillan, 2000).”
Wagar	2004	x	x			“He was now fitful, irreverent, and grossly profane, showing little deference for his fellow coworkers. He was also unable to settle on any of the plans he devised for future action.” (p. 68)
Houser	2005	x	x			“…he nevertheless underwent radical personality changes and, perhaps more interestingly, seemed to lose the ability to make good decisions. In particular, he systematically made decisions that were, by any objective measure, not in his long-run best interest. He eventually lost his job and family, and spent much of the rest of his life working as a sideshow attraction for a circus.”
Kelley	2007					“…a historically famous railroad worker whose misfortune with a projectile tamping iron provided the first evidence of a structure-function relationship in brain.” (p. 1; focus on the anatomical details)
Kotowicz	2007	x		x	x	“…one must conclude that the supposed psychopathic traits are not evident.” (p. 116)
Macmillan	2008					(historical overview)
Dunbar	2009					“The truth is that we never really got to the bottom of what it was that Phineas Gage lost when the tamping iron went through his frontal lobe, or why it made a difference. (p. 1124)
Wilgus	2009					(historical overview)
Kihlstrom	2010	x				“We all know the basic story—although, as Macmillan has cogently demonstrated, many modern commentators exaggerate the extent of Gage’s personality change, perhaps engaging in a kind of retrospective reconstruction based on what we now know, or think we do, about the role of the frontal cortex in self-regulation (Macmillan, 1986, 2000, 2009).” (pp. 767-768)
Macmillan	2010					(historical overview)
Malenfant	2011	x				“This case grew immense public interest and changed the field of neuropsychiatry as it gave evidence for behavioral syndromes caused by frontal lobe impairment (Neylan, 1999).” (p. 542)
Guidotti	2012	x	x		x	“Afterwards, his personality is said to have changed and he became impulsive, disorganized, and stubborn. His language was said to be colorfully profane, although he did not customarily swear before the injury.” (pp. 249-250)
Schleim	2012					(historical overview)
Griggs	2015					(historical overview)
Manjila	2015	x	x			“He is fitful, irreverent, indulging at times in the grossest profanity (which was not previously his custom), manifesting but little deference for his fellows, impatient of restraint or advice when it conflicts with his desires.” (p. 4, quoting Harlow, 1868)
Thiebaut De Schotten	2015	x	x			“…he became ‘fitful, irreverent, indulging at times in the grossest profanities (which was not previously his custom), manifesting little deference for his fellows, impatient of restraint or advice when it conflicts with his desires.’” (p. 4814, quoting Harlow, 1868)
Tobia	2015	x	x			“Compared to Phineas before the accident, the man after the accident was notably crueler…” (p. 396)
Tobia	2016	x	x			“Phineas before the accident was extremely kind and enjoyed helping people, but the man after the accident is now extremely cruel; he even enjoys harming people.” (p. 38)
Chester	2017	x	x			“Since the famous case of Phineas Gage, lesions of the ventromedial prefrontal cortex (VMPFC) have been reliably linked to physically aggressive behavior.” (p. 17)
Reber	2017	x				“Dating back to the case of Phineas Gage, decades of neuropsychological research have shown that the ventromedial prefrontal cortex (vmPFC) is crucial to both real-world social functioning and abstract decision making in the laboratory…” (p. 270)
Benjamin	2018	x			x	“The extent of Gage’s personality change has been grossly overestimated, leaving the impression that he had become a sociopath.” (p. 281)
Andrade	2019	x				“It became clear to everyone the behavioral transformation was so acute, to the point that, as Dr. Harlow reports, ‘... his mind was radically changed, so decidedly that his friends and acquaintances said he was ‘no longer Gage’…” (p. 319)
Cowell	2019	x				“Since Phineas Gage and Patient H.M., we have known that distinct cognitive abilities can be mapped onto dis- crete brain regions: key aspects of behavioral control depend on the frontal lobes, whereas the ability to form long-term declarative memories depends on the medial temporal lobes (MTLs).” (p. 2)
Gnanalingham	2020	x				“The archetypal case illustrating this was the infamous Phineas Gage who, at 24 years of age, survived an accident in which a large iron rod was driven through his frontal skull, destroying his frontal lobe and leaving him with long-term personality and behavioural changes.”
March	2020	x				“Beginning with the case of Phineas Gage, whose personality was dramatically changed after a construction accident left him without his frontal lobe, medical professionals hypothesized altering or removing portions of the brain could alleviate mentally illness…” (p. 1)
Sevmez	2020	x	x			“Gage, who was a very kind and thoughtful person before the accident, after the accident, it was seen that he was disrespectful, abusive, crusher, and a very harsh person when his requests were opposed.” (p. 1)
Voinea	2020	x	x			“He is fitful, irreverent, indulging at times in the grossest profanity (...), manifesting but little deference for his fellows, impatient of restraint of advice when it conflicts with his desires, at times pertinaciously obstinate, yet capricious and vacillating, devising many plans of future operation, which are no sooner arranged than they are abandoned in turn for others appearing more feasib…
Legend: Articles identified with the Web of Science database search. Pers. C. = Personality Changes; P-like = Psychopathy-like; Alt = Alternative Explanation; Rec = Recovery
Supplementary References
Andrade, G. (2019). Clinical cases and metaphysical theories of personal identity. Medicine Health Care and Philosophy 22, 317-326. doi: 10.1007/s11019-018-9869-3.
Cato, M.A., Delis, D.C., Abildskov, T.J., and Bigler, E. (2004). Assessing the elusive cognitive deficits associated with ventromedial prefrontal damage: A case of a modern-day Phineas Gage. Journal of the International Neuropsychological Society 10, 453-465. doi: 10.1017/s1355617704103123.
Chester, D.S., Lynam, D.R., Milich, R., and Dewall, C.N. (2017). Physical aggressiveness and gray matter deficits in ventromedial prefrontal cortex. Cortex 97, 17-22. doi: 10.1016/j.cortex.2017.09.024.
Cowell, R.A., Barense, M.D., and Sadil, P.S. (2019). A roadmap for understanding memory: Decomposing cognitive processes into operations and representations. Eneuro 6. doi: 10.1523/eneuro.0122-19.2019.
Dimitrov, M., Phipps, M., Zahn, T.P., and Grafman, J. (1999). A thoroughly modern gage. Neurocase 5, 345-354. doi: 10.1093/neucas/5.4.345.
Gnanalingham, R., and Gnanalingham, K.K. (2020). Penetrating cue stick injury through the orbit: a modern take on Phineas Gage. British Journal of Hospital Medicine 81. doi: 10.12968/hmed.2020.0236.
Guidotti, T.L. (2012). Phineas Gage and His Frontal Lobe-The "American Crowbar Case". Archives of Environmental & Occupational Health 67, 249-250. doi: 10.1080/19338244.2012.722469.
Houser, D., Bechara, A., Keane, M., Mccabe, K., and Smith, V. (2005). Identifying individual differences: An algorithm with application to Phineas Gage. Games and Economic Behavior 52, 373-385. doi: 10.1016/j.geb.2005.01.004.
Malenfant, J., Robitaille, M., Schaefer, J., Tubbs, R.S., and Loukas, M. (2011). Henry Jacob Bigelow (1818-1890): His Contributions to Anatomy and Surgery. Clinical Anatomy 24, 539-543. doi: 10.1002/ca.21148.
Manjila, S., Singh, G., Alkhachroum, A.M., and Ramos-Estebanez, C. (2015). Understanding Edward Muybridge: historical review of behavioral alterations after a 19th-century head injury and their multifactorial influence on human life and culture. Neurosurgical Focus 39. doi: 10.3171/2015.4.Focus15121.
March, R.J., and Geloso, V. (2020). Gordon Tullock meets Phineas Gage: The political economy of lobotomies in the United States. Research Policy 49. doi: 10.1016/j.respol.2019.103872.
Sevmez, F., Adanir, S.S., and Ince, R. (2020). Legendary name of neuroscience: Phineas Gage (1823-1860). Childs Nervous System. doi: 10.1007/s00381-020-04595-6.
Tobia, K.P. (2015). Personal identity and the Phineas Gage effect. Analysis 75, 396-405. doi: 10.1093/analys/anv041.
Tobia, K.P. (2016). Personal Identity, Direction of Change, and Neuroethics. Neuroethics 9, 37-43. doi: 10.1007/s12152-016-9248-9.
Voinea, A.I., Dobri, M.L., Moraru, C., Nechita, P., and Ciubara, A. (2020). A Tale of Two Frontal Lobes. Clinical Perspectives of Cortical Interconnectivity. Brain-Broad Research in Artificial Intelligence and Neuroscience 11, 127-136. doi: 10.18662/brain/11.3Sup1/128.
Wagar, B.M., and Thagard, P. (2004). Spiking Phineas Gage: A neurocomputational theory of cognitive-affective integration in decision making. Psychological Review 111, 67-79. doi: 10.1037/0033-295x.111.1.67.
